# Supplementary material for: Immunization with a recombinant antigen composed of conserved blocks from TSA56 provides broad genotype protection against scrub typhus
Source: Emerg Microbes Infect. 2019 Jun 25;8(1):946–58. doi: 10.1080/22221751.2019.1632676 (PMC6598529; doi:10.1080/22221751.2019.1632676)
Supplement: Supplemental Material [file TEMI_A_1632676_SM8291.zip]

Archive with 4 entries (2 files):
- Supplementary Material/temi-2019-0020-20190613173330/
- Supplementary Material/temi-2019-0020-20190613173330/doc/
- Supplementary Material/temi-2019-0020-20190613173330/doc/Supplementary information_H Kim et al_Final.doc
- Supplementary Material/temi-2019-0020-20190613173330/doc/Supplementary tables_H Kim et al_Final.xls
