# Supplementary material for: Immunization with a recombinant antigen composed of conserved blocks from TSA56 provides broad genotype protection against scrub typhus
Source: Emerg Microbes Infect. 2019 Jun 25;8(1):946–58. doi: 10.1080/22221751.2019.1632676 (PMC6598529; doi:10.1080/22221751.2019.1632676)
Supplement: Supplemental Material [file TEMI_A_1632676_SM8291.zip › Supplementary Material/temi-2019-0020-20190613173330/doc/Supplementary tables_H Kim et al_Final.xls]

## Sheet: Supplementary Table S1
	Supplementrary Table S1. Characterization of conserved and variable blocks of TSA56 sequence.
	Amino acid position in TSA56	Gblock assessment	10 A.A. Sliding window	A.A. variation > 3.3	No. of A.A. group variations	Gap_rich (>95%)	Defined Blocks	Old variable domains
	19		2.9	NO	2	NO	conseved block 1
	20		2.8	NO	2	NO	conseved block 1
	21		2.7	NO	2	NO	conseved block 1
	22		2.8	NO	1	NO	conseved block 1
	23		2.9	NO	1	NO	conseved block 1
	24		3.2	NO	3	NO	conseved block 1
	25		3	NO	2	NO	conseved block 1
	26		2.8	NO	4	NO	conseved block 1
	27		2.5	NO	4	NO	conseved block 1
	28		2.2	NO	3	NO	conseved block 1
	29		2	NO	2	YES	conseved block 1
	30		2	NO	2	YES	conseved block 1
	31		2.1	NO	4	NO	conseved block 1
	32		1.9	NO	2	YES	conseved block 1
	33		2	NO	4	NO	conseved block 1
	34	Conserved	1.7	NO	1	NO	conseved block 1
	35	Conserved	1.8	NO	1	NO	conseved block 1
	36	Conserved	2.1	NO	1	NO	conseved block 1
	37	Conserved	2.1	NO	1	NO	conseved block 1
	38	Conserved	2.1	NO	1	NO	conseved block 1
	39	Conserved	2.5	NO	2	NO	conseved block 1
	40	Conserved	2.6	NO	3	NO	conseved block 1
	41	Conserved	2.5	NO	1	NO	conseved block 1
	42	Conserved	2.5	NO	2	NO	conseved block 1
	43	Conserved	2.4	NO	2	NO	conseved block 1
	44	Conserved	2.3	NO	1	NO	conseved block 1
	45	Conserved	2.3	NO	2	NO	conseved block 1
	46	Conserved	2.4	NO	1	NO	conseved block 1
	47	Conserved	2.5	NO	1	NO	conseved block 1
	48	Conserved	2.6	NO	3	NO	conseved block 1
	49	Conserved	2.2	NO	1	NO	conseved block 1
	50	Conserved	2.3	NO	1	NO	conseved block 1
	51	Conserved	2.4	NO	2	NO	conseved block 1
	52	Conserved	2.4	NO	1	NO	conseved block 1
	53	Conserved	2.9	NO	1	NO	conseved block 1
	54	Conserved	3.4	YES	2	NO	conseved block 1
	55	Conserved	3.5	YES	2	NO	conseved block 1
	56	Conserved	3.1	NO	1	NO	conseved block 1
	57	Conserved	3.1	NO	2	NO	conseved block 1
	58	Conserved	3.5	YES	1	NO	conseved block 1
	59	Conserved	3.6	YES	3	NO	conseved block 1
	60	Conserved	3.6	YES	2	NO	conseved block 1
	61	Conserved	3.4	YES	2	NO	conseved block 1
	62	Conserved	3.4	YES	5	NO	conseved block 1
	63	Conserved	3.1	NO	5	NO	conseved block 1
	64	Conserved	3	NO	3	NO	conseved block 1
	65	Conserved	3.1	NO	1	NO	conseved block 1
	66	Conserved	3.1	NO	1	NO	conseved block 1
	67	Conserved	3	NO	3	NO	conseved block 1
	68	Conserved	2.5	NO	2	NO	conseved block 1
	69	Conserved	2.6	NO	3	NO	conseved block 1
	70	Conserved	2.4	NO	1	NO	conseved block 1
	71	Conserved	2.4	NO	2	NO	conseved block 1
	72	Conserved	2.6	NO	2	NO	conseved block 1
	73	Conserved	2.4	NO	5	NO	conseved block 1
	74	Conserved	2	NO	1	NO	conseved block 1
	75	Conserved	1.9	NO	1	NO	conseved block 1
	76	Conserved	2	NO	1	NO	conseved block 1
	77	Conserved	2	NO	1	NO	conseved block 1
	78	Conserved	2.1	NO	2	NO	conseved block 1
	79	Conserved	2.2	NO	2	NO	conseved block 1
	80	Conserved	2.3	NO	1	NO	conseved block 1
	81	Conserved	2.7	NO	3	NO	conseved block 1
	82	Conserved	2.4	NO	1	NO	conseved block 1
	83	Conserved	2.3	NO	1	NO	conseved block 1
	84	Conserved	2.3	NO	1	NO	conseved block 1
	85	Conserved	2.2	NO	2	NO	conseved block 1
	86	Conserved	2.2	NO	1	NO	conseved block 1
	87	Conserved	2.5	NO	2	NO	conseved block 1
	88	Conserved	2.5	NO	3	NO	conseved block 1
	89	Conserved	2.2	NO	3	NO	conseved block 1
	90	Conserved	2	NO	3	NO	conseved block 1
	91	Conserved	1.9	NO	1	NO	conseved block 1
	92	Conserved	1.9	NO	1	NO	conseved block 1
	93	Conserved	2	NO	1	NO	conseved block 1
	94	Conserved	2.1	NO	1	NO	conseved block 1
	95	Conserved	2.1	NO	2	NO	conseved block 1
	96	Conserved	2.1	NO	2	NO	conseved block 1
	97	Conserved	1.9	NO	1	NO	conseved block 1
	98	Conserved	2.1	NO	1	NO	conseved block 1
	99	Conserved	2.1	NO	1	NO	conseved block 1
	100	Conserved	2.2	NO	3	NO	conseved block 1
	101	Conserved	2	NO	1	NO	conseved block 1
	102	Conserved	2.1	NO	1	NO	conseved block 1
	103		2.1	NO	2	YES	variable block 1
	104		2.1	NO	2	YES	variable block 1
	105		2.1	NO	2	YES	variable block 1
	106		2.1	NO	2	YES	variable block 1
	107		2.1	NO	2	NO	variable block 1
	108		1.9	NO	1	NO	variable block 1
	109		2	NO	2	YES	variable block 1
	110		2	NO	2	YES	variable block 1
	111		2	NO	2	YES	variable block 1
	112		2	NO	2	YES	variable block 1
	113		2	NO	2	YES	variable block 1
	114		2	NO	2	YES	variable block 1
	115		2.1	NO	2	YES	variable block 1
	116		2.3	NO	2	YES	variable block 1
	117		2.4	NO	2	YES	variable block 1
	118		2.4	NO	2	YES	variable block 1
	119		2.8	NO	2	YES	variable block 1
	120		3.2	NO	2	YES	variable block 1
	121		3.6	YES	2	YES	variable block 1
	122		4.1	YES	2	NO	variable block 1
	123		4.1	YES	1	NO	variable block 1
	124		4.1	YES	3	NO	variable block 1
	125		4	YES	3	NO	variable block 1	VD 1
	126		3.8	YES	2	NO	variable block 1	VD 1
	127		3.7	YES	2	NO	variable block 1	VD 1
	128		3.7	YES	4	NO	variable block 1	VD 1
	129		3.3	NO	5	NO	variable block 1	VD 1
	130		2.9	NO	3	NO	variable block 1	VD 1
	131		2.5	NO	6	NO	variable block 1	VD 1
	132		2	NO	2	YES	variable block 1	VD 1
	133		2	NO	2	YES	variable block 1	VD 1
	134		2	NO	2	YES	variable block 1	VD 1
	135		2	NO	2	YES	variable block 1	VD 1
	136		2	NO	2	YES	variable block 1	VD 1
	137		2	NO	2	YES	variable block 1	VD 1
	138		2	NO	2	YES	variable block 1	VD 1
	139		2	NO	2	YES	variable block 1	VD 1
	140		2	NO	2	YES	variable block 1	VD 1
	141		2.1	NO	2	YES	variable block 1	VD 1
	142		2.2	NO	2	YES	variable block 1	VD 1
	143		2.3	NO	2	YES	variable block 1	VD 1
	144		2.5	NO	2	YES	variable block 1	VD 1
	145		3.3	NO	2	YES	variable block 1	VD 1
	146		3.9	YES	2	YES	variable block 1	VD 1
	147		4.4	YES	2	YES	variable block 1	VD 1
	148		5.2	YES	2	YES	variable block 1	VD 1
	149		5.2	YES	2	YES	variable block 1	VD 1
	150		5.2	YES	3	NO	variable block 1	VD 1
	151		5.1	YES	3	NO	variable block 1	VD 1
	152		5	YES	3	NO	variable block 1	VD 1
	153		4.9	YES	4	NO	variable block 1	VD 1
	154		4.7	YES	6	NO	variable block 1	VD 1
	155		3.9	YES	6	NO	variable block 1	VD 1
	156		3.3	NO	6	NO	variable block 1	VD 1
	157		3.3	NO	7	NO	variable block 1	VD 1
	158		2.7	NO	2	NO	variable block 1	VD 1
	159		3.2	NO	2	NO	variable block 1	VD 1
	160		3.7	YES	2	NO	variable block 1	VD 1
	161		4.4	YES	2	NO	variable block 1	VD 1
	162		5.2	YES	2	NO	variable block 1	VD 1
	163		5.2	YES	2	NO	variable block 1	VD 1
	164		5.2	YES	2	NO	variable block 1	VD 1
	165		5.2	YES	2	NO	variable block 1	VD 1
	166		5.8	YES	4	NO	variable block 1	VD 1
	167		5.7	YES	3	NO	variable block 1	VD 1
	168		6.4	YES	6	NO	variable block 1	VD 1
	169		6.7	YES	4	NO	variable block 1	VD 1
	170		6.8	YES	6	NO	variable block 1	VD 1
	171		6.1	YES	7	NO	variable block 1	VD 1
	172		5.7	YES	2	YES	variable block 1	VD 1
	173		6.2	YES	2	YES	variable block 1	VD 1
	174		6.6	YES	2	YES	variable block 1	VD 1
	175		7	YES	7	NO	variable block 1	VD 1
	176		6.9	YES	3	NO	variable block 1	VD 1
	177		6.5	YES	8	NO	variable block 1	VD 1
	178		5.6	YES	7	NO	variable block 1	VD 1
	179		4.8	YES	6	NO	variable block 1	VD 1
	180		4.3	YES	2	YES	variable block 1	VD 1
	181		4.2	YES	2	NO	variable block 1	VD 1
	182		3.9	YES	4	NO	variable block 1	VD 1
	183		3.5	YES	4	NO	variable block 1	VD 1
	184		3	NO	4	NO	variable block 1	VD 1
	185		2.5	NO	6	NO	variable block 1	VD 1
	186		2	NO	2	YES	variable block 1	VD 1
	187		2	NO	2	YES	variable block 1	VD 1
	188		2.2	NO	2	NO	variable block 1	VD 1
	189		2.3	NO	3	NO	variable block 1	VD 1
	190	Conserved	2.2	NO	1	NO	conseved block 2
	191	Conserved	2.4	NO	2	NO	conseved block 2
	192	Conserved	2.2	NO	2	NO	conseved block 2
	193	Conserved	2	NO	1	NO	conseved block 2
	194	Conserved	2.1	NO	1	NO	conseved block 2
	195	Conserved	2.1	NO	2	NO	conseved block 2
	196	Conserved	2.1	NO	2	NO	conseved block 2
	197	Conserved	2	NO	2	NO	conseved block 2
	198	Conserved	1.8	NO	1	NO	conseved block 2
	199	Conserved	2.3	NO	2	NO	conseved block 2
	200	Conserved	2.3	NO	3	NO	conseved block 2
	201	Conserved	2.2	NO	1	NO	conseved block 2
	202	Conserved	2.2	NO	1	NO	conseved block 2
	203	Conserved	2.5	NO	2	NO	conseved block 2
	204	Conserved	3.1	NO	1	NO	conseved block 2
	205	Conserved	3.3	NO	2	NO	conseved block 2
	206	Conserved	3.9	YES	1	NO	conseved block 2
	207	Conserved	4.4	YES	2	NO	conseved block 2
	208	Conserved	4.8	YES	4	NO	conseved block 2	VD 2
	209	Conserved	4.5	YES	2	NO	conseved block 2	VD 2
	210	Conserved	5	YES	1	NO	conseved block 2	VD 2
	211	Conserved	5.4	YES	1	NO	conseved block 2	VD 2
	212		6	YES	2	NO	variable block 2	VD 2
	213		6.2	YES	7	NO	variable block 2	VD 2
	214		6.1	YES	3	NO	variable block 2	VD 2
	215		6	YES	4	NO	variable block 2	VD 2
	216		5.5	YES	4	NO	variable block 2	VD 2
	217		5.6	YES	5	NO	variable block 2	VD 2
	218		5.9	YES	4	NO	variable block 2	VD 2
	219		6	YES	7	NO	variable block 2	VD 2
	220		5.8	YES	5	NO	variable block 2	VD 2
	221		5.6	YES	5	NO	variable block 2	VD 2
	222		5.3	YES	5	NO	variable block 2	VD 2
	223		5.2	YES	6	NO	variable block 2	VD 2
	224		5.1	YES	2	YES	variable block 2	VD 2
	225		5.5	YES	3	YES	variable block 2	VD 2
	226		5.5	YES	5	NO	variable block 2	VD 2
	227		5	YES	6	NO	variable block 2	VD 2
	228		4.8	YES	5	NO	variable block 2	VD 2
	229		4.8	YES	3	NO	variable block 2	VD 2
	230		4.4	YES	3	NO	variable block 2	VD 2
	231		4.2	YES	4	NO	variable block 2	VD 2
	232		4.1	YES	3	NO	variable block 2	VD 2
	233		3.7	YES	4	NO	variable block 2	VD 2
	234		3.2	NO	4	NO	variable block 2	VD 2
	235	Conserved	2.8	NO	3	NO	variable block 2
	236	Conserved	3.1	NO	2	NO	variable block 2
	237	Conserved	3.2	NO	5	NO	variable block 2
	238	Conserved	2.6	NO	5	NO	variable block 2
	239	Conserved	2.1	NO	1	NO	conseved block 3
	240	Conserved	2.2	NO	1	NO	conseved block 3
	241	Conserved	2.2	NO	2	NO	conseved block 3
	242	Conserved	2.1	NO	1	NO	conseved block 3
	243	Conserved	2.8	NO	1	NO	conseved block 3
	244	Conserved	2.9	NO	1	NO	conseved block 3
	245	Conserved	3.2	NO	5	NO	conseved block 3
	246	Conserved	2.9	NO	3	NO	conseved block 3
	247	Conserved	3	NO	1	NO	conseved block 3
	248	Conserved	3.4	YES	1	NO	conseved block 3
	249	Conserved	3.7	YES	1	NO	conseved block 3
	250	Conserved	3.8	YES	2	NO	conseved block 3
	251	Conserved	3.8	YES	2	NO	conseved block 3
	252		4	YES	4	NO	variable block 3
	253		4.1	YES	2	NO	variable block 3
	254		4.2	YES	3	NO	variable block 3
	255		4.3	YES	3	NO	variable block 3
	256		4.4	YES	4	NO	variable block 3
	257		4.1	YES	4	NO	variable block 3
	258		3.7	YES	3	NO	variable block 3
	259		3.6	YES	3	NO	variable block 3
	260		3.5	YES	2	NO	variable block 3
	261		3.7	YES	3	NO	variable block 3	VD 3
	262		3.6	YES	7	NO	variable block 3	VD 3
	263		2.9	NO	3	NO	variable block 3	VD 3
	264		2.9	NO	3	NO	variable block 3	VD 3
	265		2.6	NO	3	NO	variable block 3	VD 3
	266		2.4	NO	1	NO	variable block 3	VD 3
	267		2.8	NO	1	NO	variable block 3	VD 3
	268		2.8	NO	1	NO	variable block 3	VD 3
	269		3	NO	2	NO	variable block 3	VD 3
	270		3.2	NO	3	NO	variable block 3	VD 3
	271		3.4	YES	3	NO	variable block 3	VD 3
	272		3.6	YES	1	NO	variable block 3	VD 3
	273		3.6	YES	3	NO	variable block 3	VD 3
	274		3.5	YES	3	NO	variable block 3	VD 3
	275		3.9	YES	2	NO	variable block 3	VD 3
	276		4.4	YES	5	NO	variable block 3	VD 3
	277		4.4	YES	1	NO	variable block 3	VD 3
	278		4.5	YES	4	NO	variable block 3	VD 3
	279		4.2	YES	3	NO	variable block 3	VD 3
	280		4.2	YES	4	NO	variable block 3	VD 3
	281		4	YES	5	NO	variable block 3	VD 3
	282		4.4	YES	2	YES	variable block 3	VD 3
	283		4.6	YES	2	YES	variable block 3	VD 3
	284		4.6	YES	5	NO	variable block 3	VD 3
	285		4.4	YES	5	NO	variable block 3	VD 3
	286		4.6	YES	5	NO	variable block 3	VD 3
	287		4.4	YES	2	YES	variable block 3	VD 3
	288		4.9	YES	2	NO	variable block 3	VD 3
	289		4.9	YES	4	NO	variable block 3	VD 3
	290		4.7	YES	3	NO	variable block 3	VD 3
	291		4.5	YES	5	NO	variable block 3	VD 3
	292		3.8	YES	4	NO	variable block 3	VD 3
	293		3.7	YES	2	NO	variable block 3	VD 3
	294		3.6	YES	4	NO	variable block 3	VD 3
	295		3.6	YES	7	NO	variable block 3	VD 3
	296		3.1	NO	3	NO	variable block 3	VD 3
	297		3	NO	6	NO	variable block 3	VD 3
	298		2.6	NO	1	NO	variable block 3
	299		2.6	NO	2	YES	variable block 3
	300		2.6	NO	2	YES	variable block 3
	301		3	NO	2	NO	variable block 3
	302		3.4	YES	2	NO	variable block 3
	303		3.3	NO	1	NO	variable block 3
	304		3.6	YES	4	NO	variable block 3
	305		3.3	NO	3	NO	variable block 3
	306		3.3	NO	2	NO	conseved block 4
	307		3.4	YES	2	NO	conseved block 4
	308		3.5	YES	2	YES	conseved block 4
	309		3.7	YES	2	YES	conseved block 4
	310	Conserved	3.8	YES	4	NO	conseved block 4
	311	Conserved	3.7	YES	3	NO	conseved block 4
	312	Conserved	3.4	YES	2	NO	conseved block 4
	313	Conserved	3.4	YES	2	NO	conseved block 4
	314	Conserved	3.2	NO	2	NO	conseved block 4
	315	Conserved	3.3	NO	2	NO	conseved block 4
	316	Conserved	3.4	YES	2	NO	conseved block 4
	317	Conserved	3.5	YES	3	NO	conseved block 4
	318	Conserved	3.6	YES	2	NO	conseved block 4
	319	Conserved	3.7	YES	1	NO	conseved block 4
	320	Conserved	3.8	YES	4	NO	conseved block 4
	321	Conserved	3.6	YES	1	NO	conseved block 4
	322		3.4	YES	2	YES	conseved block 4
	323	Conserved	3.5	YES	2	NO	conseved block 4
	324	Conserved	3.4	YES	2	NO	conseved block 4
	325	Conserved	3.3	NO	4	NO	conseved block 4
	326	Conserved	3.1	NO	3	NO	conseved block 4
	327	Conserved	2.8	NO	3	NO	conseved block 4
	328	Conserved	2.4	NO	3	NO	conseved block 4
	329	Conserved	2.5	NO	3	NO	conseved block 4
	330	Conserved	2.3	NO	2	NO	conseved block 4
	331	Conserved	2.1	NO	1	NO	conseved block 4
	332	Conserved	2.1	NO	2	NO	conseved block 4
	333	Conserved	2.7	NO	1	NO	conseved block 4
	334	Conserved	2.7	NO	2	NO	conseved block 4
	335	Conserved	2.8	NO	3	NO	conseved block 4
	336	Conserved	2.7	NO	1	NO	conseved block 4
	337	Conserved	3.1	NO	1	NO	conseved block 4
	338	Conserved	3.4	YES	3	NO	conseved block 4
	339	Conserved	3.1	NO	2	NO	conseved block 4
	340	Conserved	3.5	YES	1	NO	conseved block 4
	341	Conserved	3.8	YES	1	NO	conseved block 4
	342	Conserved	4.1	YES	7	NO	conseved block 4
	343	Conserved	3.8	YES	1	NO	conseved block 4
	344	Conserved	4.1	YES	1	NO	conseved block 4
	345	Conserved	4.2	YES	1	NO	conseved block 4
	346	Conserved	4.5	YES	4	NO	variable block 4
	347		4.3	YES	3	NO	variable block 4
	348		4.5	YES	3	NO	variable block 4
	349		4.7	YES	5	NO	variable block 4
	350		4.8	YES	3	NO	variable block 4
	351		4.5	YES	3	NO	variable block 4
	352		4.3	YES	4	NO	variable block 4
	353		4	YES	3	NO	variable block 4
	354		3.8	YES	3	NO	variable block 4
	355	Conserved	3.5	YES	3	NO	variable block 4
	356	Conserved	3.4	YES	3	NO	variable block 4
	357	Conserved	3.4	YES	5	NO	variable block 4
	358	Conserved	3	NO	4	NO	variable block 4
	359	Conserved	2.6	NO	5	NO	variable block 4
	360	Conserved	2	NO	1	NO	conseved block 5
	361	Conserved	2	NO	2	NO	conseved block 5
	362	Conserved	2.5	NO	2	NO	conseved block 5
	363	Conserved	2.3	NO	2	NO	conseved block 5
	364	Conserved	2.4	NO	1	NO	conseved block 5
	365	Conserved	2.7	NO	3	NO	conseved block 5
	366	Conserved	2.4	NO	2	NO	conseved block 5
	367	Conserved	2.3	NO	2	NO	conseved block 5
	368	Conserved	2.5	NO	1	NO	conseved block 5
	369	Conserved	2.9	NO	1	NO	conseved block 5
	370	Conserved	3.3	NO	1	NO	conseved block 5
	371	Conserved	3.3	NO	4	NO	conseved block 5
	372	Conserved	2.8	NO	1	NO	conseved block 5
	373	Conserved	3.2	NO	1	NO	conseved block 5
	374	Conserved	3.3	NO	4	NO	conseved block 5
	375	Conserved	3	NO	1	NO	conseved block 5
	376	Conserved	3.2	NO	2	NO	conseved block 5
	377	Conserved	3.3	NO	3	NO	conseved block 5
	378	Conserved	3.1	NO	4	NO	conseved block 5
	379	Conserved	2.8	NO	3	NO	conseved block 5
	380	Conserved	2.4	NO	1	NO	conseved block 5
	381	Conserved	2.6	NO	2	NO	conseved block 5
	382	Conserved	2.8	NO	5	NO	conseved block 5
	383	Conserved	2.5	NO	2	NO	conseved block 5
	384	Conserved	2.6	NO	1	NO	conseved block 5
	385	Conserved	2.7	NO	3	NO	conseved block 5
	386	Conserved	2.6	NO	3	NO	conseved block 5
	387	Conserved	2.4	NO	2	NO	conseved block 5
	388	Conserved	2.6	NO	2	NO	conseved block 5
	389	Conserved	3.1	NO	1	NO	conseved block 5
	390	Conserved	3.3	NO	3	NO	conseved block 5
	391	Conserved	3.2	NO	1	NO	conseved block 5
	392		3.1	NO	2	NO	conseved block 5
	393		3.1	NO	3	NO	conseved block 5
	394	Conserved	2.8	NO	1	NO	conseved block 5
	395	Conserved	2.7	NO	2	NO	conseved block 5
	396	Conserved	3	NO	1	NO	conseved block 5
	397	Conserved	3.2	NO	3	NO	conseved block 5
	398	Conserved	3.1	NO	4	NO	conseved block 5
	399	Conserved	2.6	NO	3	NO	conseved block 5
	400	Conserved	2.7	NO	1	NO	conseved block 5
	401	Conserved	3	NO	2	NO	conseved block 5
	402	Conserved	2.9	NO	1	NO	conseved block 5
	403	Conserved	3	NO	2	NO	conseved block 5
	404	Conserved	3.1	NO	1	NO	conseved block 5
	405	Conserved	3.7	YES	4	NO	variable block 5
	406	Conserved	3.5	YES	1	NO	variable block 5
	407	Conserved	3.6	YES	3	NO	variable block 5
	408	Conserved	3.7	YES	2	NO	variable block 5
	409	Conserved	4	YES	3	NO	variable block 5
	410		4.1	YES	4	NO	variable block 5
	411		3.9	YES	2	YES	variable block 5
	412		4	YES	3	YES	variable block 5
	413		4.1	YES	2	NO	variable block 5
	414		4.1	YES	5	NO	variable block 5
	415		3.7	YES	2	NO	variable block 5
	416		3.6	YES	3	NO	variable block 5
	417		3.4	YES	3	NO	variable block 5
	418		3.4	YES	4	NO	variable block 5
	419		3.4	YES	3	NO	variable block 5
	420		3.4	YES	3	NO	variable block 5
	421		3.4	YES	2	NO	variable block 5
	422		3.3	NO	3	NO	variable block 5
	423		3.5	YES	2	NO	variable block 5
	424		3.5	YES	2	NO	variable block 5
	425		3.6	YES	2	YES	variable block 5
	426		3.9	YES	2	YES	variable block 5
	427		4.1	YES	4	NO	variable block 5
	428		3.9	YES	4	NO	variable block 5
	429		3.8	YES	3	NO	conseved block 6
	430		3.7	YES	1	NO	conseved block 6
	431		3.5	YES	1	NO	conseved block 6
	432		3.5	YES	4	NO	conseved block 6
	433		3	NO	2	NO	conseved block 6
	434		3	NO	4	NO	conseved block 6
	435	Conserved	2.7	NO	3	NO	conseved block 6
	436	Conserved	2.3	NO	2	NO	conseved block 6
	437	Conserved	2.4	NO	2	NO	conseved block 6
	438	Conserved	2.4	NO	3	NO	conseved block 6
	439	Conserved	2.2	NO	3	NO	conseved block 6
	440	Conserved	2	NO	1	NO	conseved block 6
	441	Conserved	2.5	NO	1	NO	conseved block 6
	442	Conserved	2.7	NO	1	NO	conseved block 6
	443	Conserved	2.9	NO	1	NO	conseved block 6
	444	Conserved	3	NO	1	NO	conseved block 6
	445	Conserved	3.2	NO	1	NO	conseved block 6
	446	Conserved	3.2	NO	5	NO	conseved block 6
	447		2.8	NO	2	YES	conseved block 6
	448		2.8	NO	2	YES	conseved block 6
	449	Conserved	2.7	NO	1	NO	conseved block 6
	450	Conserved	2.7	NO	5	NO	conseved block 6
	451	Conserved	2.5	NO	4	NO	conseved block 6
	452	Conserved	2.2	NO	2	NO	conseved block 6
	453	Conserved	2.2	NO	2	NO	conseved block 6
	454	Conserved	2.2	NO	3	NO	conseved block 6
	455	Conserved	2	NO	1	NO	conseved block 6
	456	Conserved	2.2	NO	1	NO	conseved block 6
	457	Conserved	2.3	NO	1	NO	conseved block 6
	458	Conserved	2.3	NO	1	NO	conseved block 6
	459	Conserved	2.8	NO	2	NO	conseved block 6
	460	Conserved	3.1	NO	3	NO	conseved block 6
	461	Conserved	2.8	NO	1	NO	conseved block 6
	462	Conserved	3	NO	2	NO	conseved block 6
	463	Conserved	3.1	NO	2	NO	conseved block 6
	464	Conserved	3	NO	1	NO	conseved block 6
	465	Conserved	3.3	NO	3	NO	conseved block 6
	466	Conserved	3.3	NO	1	NO	conseved block 6
	467	Conserved	3.4	YES	2	NO	conseved block 6
	468	Conserved	3.9	YES	3	NO	conseved block 6
	469	Conserved	3.6	YES	4	NO	conseved block 6
	470	Conserved	3.6	YES	1	NO	conseved block 6
	471	Conserved	3.7	YES	3	NO	conseved block 6
	472	Conserved	3.6	YES	1	NO	conseved block 6
	473	Conserved	3.4	YES	3	NO	conseved block 6
	474	Conserved	3.3	NO	3	NO	conseved block 6
	475	Conserved	3.1	NO	2	NO	conseved block 6	VD 4
	476	Conserved	3	NO	3	NO	conseved block 6	VD 4
	477	Conserved	2.9	NO	4	NO	conseved block 6	VD 4
	478	Conserved	2.4	NO	3	NO	conseved block 6	VD 4
	479		2.3	NO	4	NO	variable block 6	VD 4
	480		2	NO	2	YES	variable block 6	VD 4
	481		2	NO	2	YES	variable block 6	VD 4
	482		2	NO	2	YES	variable block 6	VD 4
	483		2	NO	2	YES	variable block 6	VD 4
	484		2.1	NO	2	YES	variable block 6	VD 4
	485		2.4	NO	2	YES	variable block 6	VD 4
	486		2.9	NO	2	YES	variable block 6	VD 4
	487		3.2	NO	2	YES	variable block 6	VD 4
	488		3.6	YES	2	YES	variable block 6	VD 4
	489		3.9	YES	2	YES	variable block 6	VD 4
	490		4.3	YES	2	YES	variable block 6	VD 4
	491		4.5	YES	2	YES	variable block 6	VD 4
	492		4.5	YES	2	YES	variable block 6	VD 4
	493		4.5	YES	3	YES	variable block 6	VD 4
	494		4.7	YES	5	NO	variable block 6	VD 4
	495		4.6	YES	6	NO	variable block 6	VD 4
	496		4.4	YES	5	NO	variable block 6	VD 4
	497		4.1	YES	6	NO	variable block 6	VD 4
	498		3.7	YES	5	NO	variable block 6	VD 4
	499		3.8	YES	5	NO	variable block 6	VD 4
	500		3.9	YES	3	NO	variable block 6	VD 4
	501		3.8	YES	2	YES	variable block 6	VD 4
	502		4	YES	2	YES	variable block 6	VD 4
	503		4.5	YES	5	NO	variable block 6	VD 4
	504		4.7	YES	4	NO	variable block 6	VD 4
	505		4.5	YES	5	NO	variable block 6	VD 4
	506		4.2	YES	2	YES	variable block 6	VD 4
	507		4.2	YES	2	YES	variable block 6	VD 4
	508		4.2	YES	3	NO	variable block 6	VD 4
	509		3.8	YES	6	NO	variable block 6	VD 4
	510		3.3	NO	3	NO	variable block 6	VD 4
	511		3.2	NO	4	NO	variable block 6	VD 4
	512		3	NO	4	NO	variable block 6	VD 4
	513		3	NO	7	NO	variable block 6	VD 4
	514		2.8	NO	2	NO	variable block 6	VD 4
	515		3.6	YES	2	NO	variable block 6	VD 4
	516		3.9	YES	2	NO	variable block 6	VD 4
	517		4.4	YES	2	NO	variable block 6	VD 4
	518		4.5	YES	2	NO	variable block 6	VD 4
	519		4.9	YES	2	NO	variable block 6	VD 4
	520		5.1	YES	2	NO	variable block 6	VD 4
	521		5.4	YES	2	NO	variable block 6	VD 4
	522		5.8	YES	5	NO	variable block 6	VD 4
	523		5.6	YES	3	NO	variable block 6	VD 4
	524		5.7	YES	6	NO	variable block 6	VD 4
	525		5.4	YES	5	NO	variable block 6	VD 4
	526		5.2	YES	6	NO	variable block 6	VD 4
	527		4.9	YES	3	YES	variable block 6	VD 4
	528		4.9	YES	5	NO	variable block 6	VD 4
	529		4.8	YES	4	NO	variable block 6	VD 4
	530		5	YES	4	NO	variable block 6	VD 4
	531		5.3	YES	6	NO	variable block 6	VD 4
	532		5	YES	4	NO	variable block 6	VD 4
	533		4.8	YES	6	NO	variable block 6	VD 4
	534		4.5	YES	6	NO	variable block 6	VD 4
	535		4.3	YES	3	NO	variable block 6	VD 4
	536		4.2	YES	4	NO	variable block 6	VD 4
	537		4.1	YES	3	NO	variable block 6	VD 4
	538		4.4	YES	5	NO	variable block 6	VD 4
	539		4.2	YES	5	NO	variable block 6	VD 4
	540		3.8	YES	6	NO	variable block 6
	541		3.1	NO	3	YES	variable block 6
	542		2.9	NO	3	YES	variable block 6
	543		3	NO	3	YES	variable block 6
	544		2.8	NO	4	NO	variable block 6
	545		2.6	NO	2	YES	variable block 6
	546	Conserved	2.6	NO	3	NO	conseved block 7
	547	Conserved	2.5	NO	3	NO	conseved block 7
	548	Conserved	2	NO	3	NO	conseved block 7
	549	Conserved	1.8	NO	2	NO	conseved block 7
	550	Conserved	1.7	NO	1	NO	conseved block 7
	551	Conserved	1.8	NO	1	NO	conseved block 7
	552	Conserved	1.8	NO	2	NO	conseved block 7
	553	Conserved	1.6	NO	1	NO	conseved block 7
	554	Conserved	1.8	NO	1	NO	conseved block 7
	555	Conserved	2	NO	1	NO	conseved block 7
	556	Conserved	2.1	NO	2	NO	conseved block 7
	557	Conserved	2.2	NO	1	NO	conseved block 7
	558	Conserved	2.5	NO	1	NO	conseved block 7
	559	Conserved	2.6	NO	1	NO	conseved block 7
	560	Conserved	2.6	NO	2	NO	conseved block 7
	561	Conserved	2.7	NO	1	NO	conseved block 7
	562	Conserved	2.9	NO	2	NO	conseved block 7
	563	Conserved		-	3	NO	conseved block 7
	564	Conserved		-	2	NO	conseved block 7
	565	Conserved		-	2	NO	conseved block 7
	566	Conserved		-	2	NO	conseved block 7
	567	Conserved		-	2	NO	conseved block 7
	568	Conserved		-	2	NO	conseved block 7
	569	Conserved		-	1	NO	conseved block 7
	570	Conserved		-	2	NO	conseved block 7
	571	Conserved		-	2	NO	conseved block 7
							conseved block

## Sheet: Supplementary Table S2
	Supplementary Table S2. Amino acid sequences of conserved (CBs) and variable blocks (VBs) in seveteen representative TSA56 genotypes.
	Genotype	NCBI accession no.		19					25																									50
	Karp_C	M33004		S	A	S	A	I	E	L	G	E	E	-	-	-	-	G	L	E	C	G	P	Y	A	K	V	G	V	V	G	G	M	I	T	G	V	E	S	A	R	L	D	P	A	D	A	E	G
	Karp_B	EF213081		S	A	S	A	I	E	L	G	D	E	-	-	G	-	G	L	E	C	G	P	Y	G	K	V	G	I	V	G	G	M	I	T	G	V	E	S	T	H	L	D	S	A	D	P	E	G
	Karp_A	EF213078		S	A	S	A	I	E	L	G	D	E	-	-	G	-	G	L	E	C	G	P	Y	A	K	V	G	V	V	G	G	M	I	T	G	V	E	S	I	R	L	D	P	A	D	A	D	G
	Saitama	GQ332749		S	A	S	A	I	E	L	G	D	E	-	-	G	-	G	L	E	C	G	P	Y	A	K	V	G	V	V	G	G	M	I	T	G	A	E	S	A	R	L	D	Q	A	D	T	T	G
	Boryong	L04956		S	A	S	A	I	E	L	E	D	E	-	-	V	-	G	L	E	C	G	P	Y	A	K	V	G	V	V	G	G	M	I	T	G	A	E	S	T	R	L	D	S	T	D	S	E	G
	JG_C	EF213091		S	A	S	A	I	E	L	G	D	E	-	-	G	-	G	L	E	C	G	P	Y	A	K	V	G	V	V	G	G	I	I	T	G	V	E	S	T	R	L	D	P	A	D	T	N	G
	Kawasaki	M63383		S	A	S	A	I	E	L	G	D	E	-	-	G	-	V	L	E	C	G	P	Y	A	K	I	G	V	V	G	G	M	V	T	G	V	E	S	A	R	L	D	P	A	D	V	D	C
	JG_B	AY243357		S	A	S	A	M	E	F	G	D	E	G	G	G	-	G	L	E	C	G	P	Y	A	K	V	G	V	V	G	G	M	I	T	G	V	E	S	T	R	L	D	S	A	D	A	G	G
	JG_A	U19903		L	A	S	A	I	E	L	G	D	E	-	-	G	-	G	L	E	C	G	P	Y	A	K	V	G	V	V	G	G	M	I	T	G	V	E	S	T	R	L	D	S	A	D	A	D	G
	Gilliam	DQ485289		S	A	S	A	I	E	L	G	E	E	-	-	G	-	G	L	E	C	G	P	Y	G	K	V	G	I	V	G	G	M	I	T	G	A	E	S	T	R	L	D	S	T	D	S	E	G
	TD	GQ332753		S	A	S	A	I	E	L	G	D	E	-	-	G	-	G	L	E	C	G	P	Y	A	K	V	G	V	V	G	G	I	I	T	G	V	E	S	A	R	L	D	P	A	D	T	N	G
	TA763_B	AY787232		S	A	S	A	I	E	L	G	D	E	-	-	G	-	G	L	E	C	G	P	Y	A	K	V	G	I	V	G	G	M	I	T	G	A	E	S	T	R	L	D	S	S	D	A	E	G
	TA763_A	GQ332752		S	A	S	A	I	E	L	G	D	E	-	-	G	-	G	L	E	C	G	P	Y	A	K	V	G	V	I	G	G	M	I	T	G	V	E	S	A	R	L	D	P	T	D	S	E	G
	Kato_B	M63382		S	A	S	A	I	E	L	G	D	E	-	-	G	-	G	L	E	C	G	P	Y	A	K	V	G	V	V	G	G	M	I	T	G	V	E	S	T	R	L	D	P	A	D	A	G	G
	Kato_A	U19905		S	A	S	A	I	E	L	G	D	E	-	-	G	-	G	L	E	C	G	P	Y	A	R	V	G	V	V	G	G	M	I	T	G	V	E	S	T	R	L	D	S	T	D	P	E	G
	Shimokoshi	M63381		S	A	N	A	I	E	F	-	D	E	-	-	N	-	S	L	E	C	G	P	Y	A	K	V	G	I	V	G	G	V	L	S	G	V	E	S	A	R	L	D	P	A	D	S	E	G
	TA686	U80635		S	A	S	A	I	E	L	G	D	E	-	-	G	-	G	L	E	C	G	P	Y	A	R	V	G	V	V	G	G	M	I	T	G	V	E	S	T	R	L	D	S	T	D	P	E	G
		Consensus		S	A	S	A	I	E	L	G	D	E			G		G	L	E	C	G	P	Y	A	K	V	G	V	V	G	G	M	I	T	G	V	E	S	T	R	L	D	S	A	D	A	E	G
				CB1
				119					125																									150
	Karp_C	M33004		-	-	-	Q	V	E	E	G	K	V	K	A	D	-	-	-	-	-	-	-	-	-	-	-	-	-	-	-	-	-	-	-	-	-	S	V	G	E	T	-	-	-	-	-	-	-
	Karp_B	EF213081		-	-	-	Q	V	E	E	G	K	V	K	A	D	-	-	-	-	-	-	-	-	-	-	-	-	-	-	-	-	-	-	-	-	-	S	G	G	K	T	-	-	-	-	-	-	-
	Karp_A	EF213078		-	-	-	Q	V	E	E	G	K	V	K	A	D	-	-	-	-	-	-	-	-	-	-	-	-	-	-	-	-	-	-	-	-	-	S	G	G	K	T	K	A	D	S	G	G	E
	Saitama	AF302983		-	-	-	E	V	E	V	G	K	G	K	V	E	V	-	-	-	-	-	-	-	-	-	-	-	-	-	-	G	K	G	-	-	-	-	-	-	-	-	-	-	-	-	-	-	-
	Boryong	L04956		-	-	-	E	V	E	V	G	K	G	E	V	D	-	-	-	-	-	-	-	-	-	-	-	-	-	-	-	-	-	-	-	-	-	S	K	G	E	I	-	-	-	-	-	-	-
	JG_C	EF213091		-	-	-	E	V	E	V	G	K	G	K	V	D	-	-	-	-	-	-	-	-	-	-	-	-	-	-	-	-	-	-	-	-	-	S	R	G	E	V	-	-	-	-	-	-	-
	Kawasaki	M63383		-	-	-	E	V	E	L	G	E	G	K	T	G	-	-	-	-	-	-	-	-	-	-	-	-	-	-	-	-	-	-	-	-	-	S	G	-	-	-	-	-	-	-	-	-	-
	JG_B	AY243357		-	-	-	E	V	E	S	G	K	G	K	A	G	-	-	-	-	-	-	-	-	-	-	-	-	-	-	-	-	-	-	-	-	-	S	E	A	G	R	-	-	-	-	-	-	-
	JG_A	AF173033		-	-	-	E	V	E	V	G	K	G	K	V	D	-	-	-	-	-	-	-	-	-	-	-	-	-	-	-	-	-	-	-	-	-	S	R	G	E	V	-	-	-	-	-	-	-
	Gilliam	DQ485289		-	-	-	E	V	E	V	G	K	G	K	V	D	-	-	-	-	-	-	-	-	-	-	-	-	-	-	-	-	-	-	-	-	-	S	K	G	E	I	-	-	-	-	-	-	-
	TD	GQ332753		-	-	-	E	V	E	V	G	K	G	K	E	V	-	-	-	-	-	-	-	-	-	-	-	-	-	-	-	-	-	-	-	-	-	E	V	G	K	G	-	-	-	-	-	-	-
	TA763_B	AY787232		-	-	-	Q	V	E	E	G	K	G	K	I	G	-	-	-	-	-	-	-	-	-	-	-	-	-	-	-	-	-	-	S	D	V	A	K	G	S	D	-	-	-	-	-	-	-
	TA763_A	U80636		-	-	-	E	V	E	L	G	K	V	K	A	D	-	-	-	-	-	-	-	-	-	-	-	-	-	-	-	-	-	-	-	-	-	S	G	S	K	T	-	-	-	-	-	-	-
	Kato_B	M63382		-	-	-	E	V	E	S	G	K	T	G	S	D	-	-	-	-	-	-	-	-	-	-	-	-	-	-	-	-	-	-	-	-	-	-	-	-	-	-	-	-	-	-	-	-	-
	Kato_A	U19905		-	-	-	E	V	E	S	G	K	T	N	S	G	-	-	-	-	-	-	-	-	-	-	-	-	-	-	-	-	-	-	-	-	-	-	-	-	-	-	-	-	-	-	-	-	-
	Shimokoshi	M63381		-	-	-	E	V	E	L	G	K	M	G	S	D	-	-	-	-	-	-	-	-	-	-	-	-	-	-	-	-	-	-	-	-	-	A	N	T	G	T	-	-	-	-	-	-	-
	TA686	U80635		-	-	-	E	V	E	V	G	K	G	K	V	D	-	-	-	-	-	-	-	-	-	-	-	-	-	-	-	-	-	-	-	-	-	S	V	H	N	D	-	-	-	-	-	-	-
		Consensus
				VB1
										VD1
				219					225																									250
	Karp_C	M33004		A	S	T	S	R	-	-	S	L	R	L	N	D	-	E	Q	R	A	A	A	R	I	A	W	L	K	N	C	A	G	I	D	Y	R	V	K	N	P	N	D	P	N	G	P	M	V
	Karp_B	EF213081		Q	A	R	A	A	-	-	Q	P	P	L	N	D	-	E	Q	R	A	A	A	R	I	A	W	L	K	N	Y	A	G	I	D	Y	R	V	K	N	P	N	D	P	N	G	P	M	V
	Karp_A	EF213078		Q	A	-	-	-	-	-	-	G	N	L	N	N	-	E	Q	R	A	A	A	R	I	A	W	L	K	N	C	A	G	I	D	Y	R	V	K	D	P	N	N	P	N	G	P	M	V
	Saitama	AF302983		Q	A	Q	A	A	-	-	Q	P	Q	L	N	D	-	E	Q	R	A	A	A	R	V	A	W	L	K	N	Y	A	G	I	D	Y	R	V	K	D	P	N	N	P	N	G	P	M	V
	Boryong	L04956		Q	R	Q	A	A	-	-	Q	P	P	L	N	D	-	Q	K	R	A	A	A	R	I	A	W	L	K	N	C	A	G	I	D	Y	M	V	K	D	P	N	N	P	-	G	H	M	M
	JG_C	EF213091		A	A	-	-	G	-	-	Q	P	Q	L	T	V	-	E	Q	R	A	A	E	R	I	A	W	L	K	N	Y	A	G	I	D	Y	M	V	P	D	P	Q	N	P	-	H	A	R	V
	Kawasaki	M63383		A	V	-	-	G	-	-	Q	Q	Q	L	T	V	-	E	Q	R	A	E	D	R	I	A	W	L	K	N	Y	A	G	I	D	Y	M	V	P	D	S	Q	N	P	-	N	A	R	V
	JG_B	AY243357		A	A	-	-	G	-	-	Q	P	Q	L	T	V	-	E	Q	R	A	A	E	R	I	A	W	L	K	N	Y	A	G	I	D	Y	M	V	P	D	P	Q	N	P	-	H	A	R	V
	JG_A	AF173033		A	A	-	-	G	-	-	Q	P	Q	L	T	V	-	E	Q	R	A	V	R	R	I	A	W	L	K	D	Y	A	G	I	D	Y	M	V	P	D	P	Q	N	P	-	N	A	R	V
	Gilliam	DQ485289		A	A	-	-	G	-	-	Q	P	R	L	T	V	-	E	Q	R	A	A	D	R	I	A	W	L	K	N	Y	A	G	I	D	Y	M	V	P	D	P	Q	N	P	-	N	A	R	V
	TD	GQ332753		P	P	A	-	-	-	-	Q	R	Q	L	T	V	-	E	E	L	A	A	E	R	I	A	W	L	R	N	Y	A	G	I	E	Y	M	V	Q	D	P	N	N	P	-	Q	A	R	M
	TA763_B	AY787232		Q	V	-	-	P	-	-	Q	A	Q	Q	N	D	P	L	V	R	G	L	R	R	I	A	W	L	K	Q	Y	A	G	I	D	Y	M	V	K	D	P	N	N	P	-	G	Q	M	M
	TA763_A	U80636		Q	V	Q	P	P	-	-	Q	-	Q	A	N	D	P	L	V	R	G	V	R	R	I	A	W	L	K	E	Y	A	G	I	D	Y	M	V	K	D	P	N	N	P	-	G	R	M	M
	Kato_B	M63382		G	A	N	H	L	G	D	N	L	G	A	N	D	-	I	R	R	A	D	D	R	I	T	W	L	K	N	Y	A	G	V	D	Y	M	V	P	D	P	N	N	P	-	Q	A	R	I
	Kato_A	U19905		Q	V	Q	P	-	-	-	-	N	Q	V	N	D	P	L	V	R	G	G	R	R	I	A	W	L	K	D	Y	A	G	I	E	Y	M	V	K	D	P	N	N	P	-	G	N	M	M
	Shimokoshi	M63381		-	-	-	-	-	-	-	-	G	Q	G	N	V	-	D	V	R	A	A	A	R	I	A	W	L	K	N	Y	A	G	I	D	Y	Y	V	P	D	S	N	N	P	-	Q	G	R	V
	TA686	U80635		Q	V	Q	A	-	-	-	-	N	Q	V	N	D	P	L	V	R	G	V	R	R	I	A	W	L	K	E	Y	A	G	I	D	Y	M	V	K	D	P	N	N	P	-	G	N	M	M
		Consensus																						R	I	A	W	L	K	N	Y	A	G	I	D	Y
				VB2																				CB3													VB3
				VD2																																										VD3
				319					325																									350
	Karp_C	M33004		S	N	A	-	N	K	P	S	A	S	P	V	K	V	L	S	D	K	I	T	Q	I	Y	S	D	I	K	H	L	A	D	I	A	G	I	D	V	P	D	T	S	L	P	N	S	A
	Karp_B	EF213081		S	N	A	-	N	K	P	S	A	S	P	V	K	V	L	S	D	K	I	T	Q	I	Y	S	D	V	K	P	F	A	D	I	A	G	I	D	V	P	D	T	S	L	P	N	S	A
	Karp_A	EF213078		S	N	A	-	N	K	P	S	A	S	P	V	K	V	L	S	D	K	I	T	Q	I	Y	S	D	I	K	A	I	A	D	I	A	G	I	D	V	P	D	A	G	L	P	N	S	A
	Saitama	AF302983		S	N	A	-	N	K	P	S	D	P	P	V	K	V	L	S	D	K	I	T	Q	I	Y	N	D	I	R	P	F	A	D	I	V	G	I	D	V	P	N	G	A	L	P	N	S	A
	Boryong	L04956		S	N	A	-	N	K	P	S	A	S	P	V	K	V	L	S	D	K	I	I	Q	I	Y	S	D	I	K	P	F	A	D	I	A	G	I	N	V	P	D	T	G	L	P	N	S	A
	JG_C	EF213091		S	H	A	-	N	K	P	S	V	T	P	V	K	V	L	S	D	K	I	T	K	I	Y	S	D	I	R	Q	F	A	K	I	A	N	I	E	V	P	D	A	P	L	P	N	S	A
	Kawasaki	M63383		S	N	A	-	N	K	P	S	V	S	S	V	K	V	L	S	D	K	I	T	Q	I	Y	S	D	I	R	Q	F	A	K	I	A	N	I	E	V	P	G	A	P	L	P	N	S	A
	JG_B	AY243357		S	H	A	-	N	K	P	S	V	T	P	V	K	V	L	S	D	K	I	T	K	I	Y	S	D	I	R	Q	F	A	K	I	A	N	I	E	V	P	D	A	P	L	P	N	S	A
	JG_A	AF173033		S	H	A	-	N	K	P	S	V	T	P	V	K	V	L	S	D	K	I	T	K	I	Y	S	D	I	R	Q	F	A	K	V	A	N	I	E	V	P	D	A	P	L	P	N	S	A
	Gilliam	DQ485289		S	H	A	-	N	K	P	S	V	T	P	V	K	V	L	S	D	K	I	T	K	I	Y	S	D	I	K	P	F	A	D	I	A	G	I	D	V	P	D	T	G	L	P	N	S	A
	TD	GQ332753		S	N	A	-	N	K	P	S	T	S	A	V	K	V	L	G	D	K	I	S	Q	I	Y	C	D	I	K	P	F	A	E	V	A	G	I	E	V	P	V	A	P	L	P	N	S	A
	TA763_B	AY787232		S	N	A	-	N	K	P	S	A	S	P	V	K	V	L	S	D	K	I	T	K	I	Y	S	D	I	K	P	F	A	D	I	A	G	I	D	V	P	D	T	G	L	P	N	S	A
	TA763_A	U80636		S	N	A	-	N	K	P	S	A	S	P	V	K	I	L	S	E	K	I	T	Q	I	Y	S	D	I	R	P	F	A	D	I	A	G	I	D	V	P	D	A	G	L	P	N	S	A
	Kato_B	M63382		S	N	A	-	N	K	P	S	V	S	P	I	K	V	L	S	E	K	I	V	Q	I	Y	R	D	V	K	P	F	A	R	V	A	G	I	E	V	P	S	D	P	L	P	N	S	A
	Kato_A	U19905		S	D	A	-	N	K	P	N	V	S	A	V	K	V	L	S	D	K	I	V	Q	I	Y	R	D	V	K	P	F	A	K	V	S	G	I	E	V	P	S	D	P	L	P	N	S	A
	Shimokoshi	M63381		S	N	A	-	N	K	P	N	V	S	A	V	K	I	L	S	D	K	I	S	Q	I	Y	A	D	I	K	P	F	A	N	V	A	S	V	Q	I	S	E	T	P	L	P	D	S	A
	TA686	U80635		S	N	A	-	N	K	P	N	A	S	P	V	K	V	L	S	D	K	I	S	Q	I	Y	K	D	I	K	L	F	A	K	I	A	D	I	E	V	P	D	T	S	L	A	N	S	A
		Consensus		S	N	A		N	K	P	S	V	S	P	V	K	V	L	S	D	K	I	T	Q	I	Y	S	D	I	K															L	P	N	S	A
				CB4																											VB4														CB5
				419					425																									450
	Karp_C	M33004		Q	G	-	Q	Q	Q	-	-	Q	A	Q	A	T	A	Q	E	A	V	A	A	A	A	V	R	L	L	N	G	-	-	N	D	Q	I	A	Q	L	Y	K	D	L	V	K	L	Q	R
	Karp_B	EF213081		Q	G	-	Q	Q	Q	-	-	Q	A	Q	A	T	A	Q	E	A	V	A	A	A	A	V	R	L	L	N	G	-	-	N	D	Q	I	A	Q	L	Y	K	D	L	V	K	L	Q	R
	Karp_A	EF213078		Q	G	-	Q	Q	Q	-	-	Q	A	Q	A	T	A	Q	E	A	V	A	A	A	A	V	R	L	L	N	G	-	-	N	N	Q	I	E	Q	L	Y	R	D	L	V	K	L	Q	R
	Saitama	AF302983		Q	G	-	Q	Q	Q	-	-	Q	A	Q	A	T	A	Q	E	A	A	A	A	A	A	V	R	L	L	N	G	-	-	N	D	Q	I	V	Q	L	Y	K	D	L	V	K	L	K	R
	Boryong	L04956		Q	G	-	Q	Q	Q	-	-	Q	A	Q	A	T	A	Q	E	A	V	A	A	A	A	V	R	L	L	N	G	-	-	S	D	Q	I	A	Q	L	Y	K	D	L	V	K	L	Q	R
	JG_C	EF213091		Q	-	-	Q	Q	Q	-	-	Q	G	Q	V	T	A	Q	D	A	A	A	A	A	A	V	R	A	L	N	G	-	-	N	E	Q	I	I	Q	L	Y	K	D	L	V	K	L	Q	R
	Kawasaki	M63383		-	-	-	Q	Q	Q	-	-	Q	G	Q	V	T	A	Q	E	A	A	A	A	A	A	V	R	A	L	N	G	-	-	N	E	Q	I	I	Q	L	Y	K	D	L	V	K	L	Q	R
	JG_B	AY243357		Q	-	-	Q	Q	Q	-	-	Q	G	Q	V	T	A	Q	E	A	A	A	A	A	A	V	R	A	L	N	G	-	-	N	E	Q	I	I	Q	L	Y	K	D	L	V	K	L	Q	R
	JG_A	AF173033		Q	-	-	P	Q	Q	-	-	Q	G	Q	V	T	A	Q	E	A	A	A	A	A	A	V	R	A	L	N	G	-	-	N	E	Q	I	I	Q	L	Y	K	D	L	V	K	L	Q	R
	Gilliam	DQ485289		Q	G	-	Q	Q	Q	-	-	Q	A	Q	A	T	A	Q	E	A	V	A	A	A	A	V	R	L	L	N	G	-	-	N	D	Q	I	A	Q	L	Y	K	D	L	V	K	L	Q	R
	TD	GQ332753		Q	G	Q	Q	Q	Q	-	-	Q	G	Q	V	T	A	Q	E	A	V	A	A	A	A	V	R	A	L	N	R	-	-	N	E	Q	I	A	Q	L	Y	K	D	L	V	K	L	Q	R
	TA763_B	AY787232		Q	R	-	Q	Q	Q	-	-	Q	A	Q	A	T	A	Q	E	A	V	A	A	T	A	V	R	L	L	N	G	-	-	N	D	Q	I	V	Q	L	Y	K	D	L	V	K	L	Q	R
	TA763_A	U80636		Q	G	-	Q	Q	Q	-	-	Q	A	Q	A	T	A	Q	E	A	V	A	A	A	A	V	R	L	L	N	G	-	-	N	D	Q	I	A	Q	L	Y	R	D	L	V	K	L	Q	R
	Kato_B	M63382		Q	G	Q	Q	Q	Q	-	-	Q	A	Q	A	T	A	Q	E	A	A	A	A	A	A	V	R	V	L	N	N	-	-	N	D	Q	I	I	K	L	Y	K	D	L	V	K	L	K	R
	Kato_A	U19905		Q	G	Q	Q	Q	Q	-	-	Q	A	Q	A	T	A	Q	E	A	A	A	A	A	A	V	R	V	L	N	N	-	-	N	E	Q	I	I	K	L	Y	K	D	L	V	K	L	K	R
	Shimokoshi	M63381		Q	G	-	Q	Q	P	-	-	Q	A	A	A	T	A	Q	E	A	A	A	A	A	A	I	R	A	L	N	D	G	E	N	N	G	I	I	Q	L	Y	K	D	L	Y	K	L	Q	R
	TA686	U80635		Q	G	Q	Q	Q	Q	-	-	Q	A	H	A	T	A	Q	E	A	A	A	A	A	A	V	R	V	L	N	N	-	-	N	E	Q	I	I	Q	L	Y	K	D	L	V	K	L	K	R
		Consensus												Q	A	T	A	Q	E	A	A	A	A	A	A	V	R	L	L	N	G			N	E	Q	I	I	Q	L	Y	K	D	L	V	K	L	Q	R
				VB5										CB6
				519					525																									550
	Karp_C	M33004		-	-	-	G	T	S	E	K	-	S	-	-	-	-	-	-	K	K	-	G	K	D	-	-	-	K	-	E	A	E	F	D	L	S	M	I	V	G	Q	V	K	L	Y	A	D	V
	Karp_B	EF213081		-	-	-	G	A	S	E	K	-	S	-	-	-	-	-	-	K	E	-	G	K	G	-	-	-	K	-	E	A	E	F	D	L	S	M	I	V	G	Q	V	K	L	Y	A	D	L
	Karp_A	EF213078		-	-	-	G	A	S	E	K	-	S	-	-	-	-	-	-	K	E	G	G	K	G	-	-	-	K	-	E	A	E	F	D	L	S	M	I	V	G	Q	V	K	L	Y	A	D	L
	Saitama	AF302983		-	-	-	G	S	C	K	K	D	D	-	-	-	-	-	-	K	E	-	G	V	S	-	-	-	K	-	E	T	E	F	D	L	S	M	I	V	G	Q	V	K	L	Y	A	D	L
	Boryong	L04956		-	-	-	G	A	S	E	K	-	S	-	-	-	-	-	-	K	E	-	G	K	V	-	-	-	K	-	E	T	E	F	D	L	S	M	V	V	G	Q	V	K	L	Y	A	D	L
	JG_C	EF213091		S	K	K	I	A	T	E	D	-	S	-	-	-	-	-	-	K	K	-	E	K	G	-	-	-	R	-	E	T	E	F	D	L	S	M	I	V	G	Q	V	K	L	Y	A	D	L
	Kawasaki	M63383		-	-	-	A	V	A	E	D	-	S	K	A	-	G	S	S	K	E	-	G	K	N	-	-	-	K	-	E	V	E	L	D	L	S	M	I	V	A	Q	V	K	L	Y	A	D	V
	JG_B	AY243357		-	-	-	-	-	-	E	V	-	S	-	-	-	-	-	-	K	K	-	-	-	-	-	-	-	-	-	E	T	E	F	D	L	S	M	V	V	G	Q	V	K	L	Y	A	D	L
	JG_A	AF173033		-	-	-	-	-	-	E	V	-	S	-	-	-	-	-	-	K	K	-	-	-	-	-	-	-	-	-	E	T	E	F	D	L	S	M	I	V	G	Q	V	K	L	Y	A	D	L
	Gilliam	DQ485289		-	-	-	G	A	S	E	K	-	S	-	-	-	-	-	-	K	E	-	G	K	G	-	-	-	K	-	E	T	E	F	D	L	S	M	I	V	G	Q	V	K	L	Y	A	D	L
	TD	GQ332753		-	-	-	G	A	S	E	K	-	S	-	-	-	-	-	-	K	E	-	G	K	G	-	-	-	K	-	E	T	E	F	D	L	S	M	I	V	G	Q	V	K	L	Y	A	D	L
	TA763_B	AY787232		-	-	-	G	A	S	E	K	-	S	-	-	-	-	-	-	K	E	G	G	K	G	-	-	-	K	-	E	A	E	F	D	L	S	M	I	V	G	Q	V	K	L	Y	A	D	L
	TA763_A	U80636		-	-	-	G	T	S	E	K	-	S	-	-	-	-	-	-	K	E	-	G	S	K	-	-	-	K	-	E	P	E	F	D	L	S	M	I	V	G	Q	V	K	L	Y	A	D	V
	Kato_B	M63382		-	-	-	G	A	S	E	D	-	S	D	A	G	G	A	S	K	G	-	G	K	G	K	E	T	K	-	E	T	E	F	D	L	S	M	I	V	G	Q	V	K	L	Y	A	D	L
	Kato_A	U19905		-	-	-	G	A	S	E	D	-	S	D	S	G	G	G	A	K	E	-	G	K	G	-	-	-	K	-	E	T	E	F	D	L	S	M	I	V	G	Q	V	K	L	Y	A	D	F
	Shimokoshi	M63381		-	-	-	T	T	A	E	E	-	S	K	-	-	-	-	-	K	E	G	K	K	G	-	-	-	K	-	E	I	E	F	D	L	H	M	A	V	G	Q	V	K	L	Y	A	D	L
	TA686	U80635		-	-	-	I	A	T	E	D	-	S	-	-	-	-	-	-	K	K	-	E	K	A	-	-	-	K	-	E	T	E	F	D	L	S	M	I	V	G	Q	V	K	L	Y	A	D	V
		Consensus																													E	T	E	F	D	L	S	M	I	V	G	Q	V	K	l	Y	A	D	L
				VB6																											CB7
				VD4
	* VD: variable domain.
[truncated: 54 more columns]

## Sheet: Supplementary Table S3
	Supplementary Table S3. Primers, nucleotide, and amino acid sequences of TSA56 and cTSA56 (Boryong genotype) used in this study.
	TSA56_Boryong									cTSA56_Boryong
	Primers
	Forward	AAGAATTCTCAGCTAGTGCGATAGAA
	Reverse	AAGTCGACTGAGAATGATTCAGTTGT
	Necleotides (55 - 1365, 1311 bp)									Nucleotides (813 bp, synthetic)
	TCAGCTAGTGCGATAGAATTGGAGGATGAAGTAGGATTAGAGTGTGGTCCTTATGCTAAAGTTGGAGTTGTTGGAGGAAT									AGCGCTTCTGCAATCGAGCTGGAGGATGAGGTCGGTCTGGAATGTGGTCCTTACGCAAAGGTAGGTGTAGTCGGTGGTAT
	GATTACTGGTGCAGAATCTACTCGCTTGGATTCAACTGATTCTGAGGGAAAAAAACATTTGTCATTAACAACTGGACTGC									GATCACCGGTGCAGAATCCACGCGTCTGGATTCTACGGATTCCGAAGGTAAGAAGCACCTGAGCCTGACTACCGGTCTGC
	CATTTGGTGGTACATTAGCTGCGGGTATGACAATTGCACCAGGATTTAGAGCAGAGCTAGGTGTTATGTACCTTAGAAAT									CATTCGGTGGTACTCTGGCTGCAGGTATGACTATCGCACCAGGCTTTCGTGCAGAACTGGGCGTTATGTACCTGCGTAAC
	ATAAGCGCTGAGGTTGAAGTAGGTAAAGGCGAGGTAGATTCTAAAGGTGAGATAAAGGCAGATTCTGGAGGTGGGACAGA									ATCAAACTGACCCCGCCGCAACCGACTATGATGCCGATTAGCATCGCAGATCGTGATTTCGGCATCGATCGTATCGCTTG
	TGCTCCTATACGTAAGCCGTTTAAACTTACACCACCTCAGCCTACTATGATGCCTATAAGTATAGCTGATCGTGACTTTG									GCTGAAAAACTGCGCTGGCATCGATTACTGGCGTAGCCTGGTAGTGGGCCTGGCTGCTCTGTCTAATGCGAATAAACCGT
	GGATTGATATTCCTAACATACCTCAGGCGCAAGCGCAAGCTGCACAGCCTCCGCTTAATGATCAGAAGCGTGCTGCAGCT									CTGCTTCTCCGGTTAAAGTGCTGTCTGACAAAATCATCCAGATCTACTCCGACATCAAACTGCCGAACTCCGCGAGCATC
	AGGATCGCTTGGTTAAAGAATTGTGCTGGTATTGACTATATGGTGAAGGATCCTAATAATCCTGGGCATATGATGGTAAA									GAACAGATTCAGAGCAAAATTCAGGAACTGGGCGACACCCTGGAAGAACTGCGCGACTCCTTCGACGGCTACATTAACAA
	TCCGGTGTTGTTAAATATTCCACAGGGCAACCCTAATCCTGTTGGACAGCCACCGCAGCGAGCAAATCAGCCTGCAAATT									CGCGTTCGTGAACCAGATTCACCTGAACTTCCAGGCTACAGCGCAAGAAGCGGTGGCTGCCGCCGCGGTTCGTCTGCTGA
	TTGCGATACATAACCATGAGCAATGGAGGAGTTTGGTAGTTGGTCTTGCTGCATTATCAAATGCTAATAAACCTAGCGCT									ACGGCTCTGACCAAATTGCGCAGCTGTATAAAGACCTGGTTAAACTGCAGCGCCATGCGGGCATTCGCAAAGCGATGGAA
	TCTCCTGTCAAAGTTTTGAGTGACAAAATTATTCAGATATATAGTGATATAAAGCCATTTGCTGATATAGCTGGTATTAA									AAACTGGCCGCGCAGGAAACCGAATTCGACCTGTCTATGGTTGTTGGCCAGGTTAAACTGTATGCGGACCTGGTAACCAC
	TGTTCCTGATACTGGTTTGCCTAATAGTGCATCTATCGAACAGATACAGAGTAAAATCCAAGAATTAGGTGATACATTGG									CGAGAGCTTTTCC
	AAGAACTCAGAGATTCTTTTGATGGGTATATTAATAATGCTTTTGTTAATCAGATACACTTGAATTTTGTCATGCCGCCG
	CAAGCACAGCAACAGCAGGGGCAAGGGCAGCAACAGCAAGCTCAAGCTACAGCGCAAGAAGCAGTAGCAGCAGCAGCTGT
	TAGGCTTTTAAATGGCAGTGATCAGATTGCGCAGTTATATAAAGATCTTGTTAAATTGCAGCGTCATGCAGGAATTAGGA
	AAGCCATGGAAAAATTAGCTGCCCAACAAGAAGAAGATGCAAAGAATCAAGGTAAAGGTGACTGCAAGCAGCAACAAGGA
	GCATCTGAAAAATCTAAAGAAGGAAAAGTCAAAGAAACAGAGTTTGATCTGAGTATGGTTGTTGGCCAAGTTAAACTCTA
	TGCTGACCTAGTTACAACTGAATCATTCTCA
	Amino acids (19 - 455, 437 a.a.)									Amino acids (271 a.a.)
	SASAIELEDEVGLECGPYAKVGVVGGMITGAESTRLDSTDSEGKKHLSLTTGLPFGGTLAAGMTIAPGFRAELGVMYLRN									SASAIELEDEVGLECGPYAKVGVVGGMITGAESTRLDSTDSEGKKHLSLTTGLPFGGTLAAGMTIAPGFRAELGVMYLRN
	ISAEVEVGKGEVDSKGEIKADSGGGTDAPIRKPFKLTPPQPTMMPISIADRDFGIDIPNIPQAQAQAAQPPLNDQKRAAA									IKLTPPQPTMMPISIADRDFGIDRIAWLKNCAGIDYWRSLVVGLAALSNANKPSASPVKVLSDKIIQIYSDIKLPNSASI
	RIAWLKNCAGIDYMVKDPNNPGHMMVNPVLLNIPQGNPNPVGQPPQRANQPANFAIHNHEQWRSLVVGLAALSNANKPSA									EQIQSKIQELGDTLEELRDSFDGYINNAFVNQIHLNFQATAQEAVAAAAVRLLNGSDQIAQLYKDLVKLQRHAGIRKAME
	SPVKVLSDKIIQIYSDIKPFADIAGINVPDTGLPNSASIEQIQSKIQELGDTLEELRDSFDGYINNAFVNQIHLNFVMPP									KLAAQETEFDLSMVVGQVKLYADLVTTESFS
	QAQQQQGQGQQQQAQATAQEAVAAAAVRLLNGSDQIAQLYKDLVKLQRHAGIRKAMEKLAAQQEEDAKNQGKGDCKQQQG
	ASEKSKEGKVKETEFDLSMVVGQVKLYADLVTTESFS

## Sheet: Supplementary Table S4
	Supplementary Table S4. Amino acid sequences of overlapping peptides covering consensus sequences of conserved blocks.
	Peptide ID.	Peptide set ID.	Sequences	Formula	M.W.
	1-1	2	SASAIELGDE	C40H66N10O19	991
	1-2	2	SAIELGDEGG	C38H62N10O18	946.95
	1-3	2	IELGDEGGLE	C43H70N10O19	1031.07
	1-4	2	LGDEGGLECG	C37H60N10O17S1	948.99
	1-5	2	DEGGLECGPY	C43H62N10O18S1	1039.07
	1-6	2	GGLECGPYAK	C43H67N11O14S1	994.12
	1-7	2	LECGPYAKVG	C46H73N11O14S1	1036.2
	1-8	2	CGPYAKVGVV	C45H73N11O12S1	992.19
	1-9	2	PYAKVGVVGG	C44H71N11O12	946.1
	1-10	2	AKVGVVGGMI	C41H75N11O11S1	930.16
	1-11	2	VGVVGGMITG	C38H68N10O12S1	889.07
	1-12	2	VVGGMITGVE	C41H72N10O14S1	961.13
	1-13	2	GGMITGVEST	C38H66N10O16S1	951.05
	1-14	2	MITGVESTRL	C46H83N13O16S1	1106.29
	1-15	2	TGVESTRLDS	C42H73N13O19S1	1064.1
	1-16	2	VESTRLDSAD	C43H73N13O20	1092.11
	1-17	2	STRLDSADAD	C40H67N13O20	1050.03
	1-18	2	RLDSADADGK	C41H70N14O18	1047.07
	1-19	2	DSADADGKKH	C41H66N14O18	1043.04
	1-20	3	ADADGKKHLP	C45H74N14O15	1051.15
	1-21	3	ADGKKHLPLT	C48H82N14O14	1079.39
	1-22	3	GKKHLPLTTG	C47H82N14O13	1051.39
	1-23	3	KHLPLTTGMP	C49H83N13O13S1	1094.47
	1-24	3	LPLTTGMPFG	C48H76N10O13S1	1033.38
	1-25	3	LTTGMPFGGT	C43H68N10O14S1	981.27
	1-26	3	TGMPFGGTLA	C42H66N10O13S1	951.24
	1-27	3	MPFGGTLAAG	C41H64N10O12S1	921.21
	1-28	3	FGGTLAAGMT	C40H64N10O13S1	925.2
	1-29	3	GTLAAGMTIA	C38H68N10O13S1	905.2
	1-30	3	LAAGMTIAPG	C39H68N10O12S1	901.21
	1-31	3	AGMTIAPGFR	C45H73N13O12S1	1020.34
	1-32	3	MTIAPGFRAE	C48H77N13O14S1	1092.4
	1-33	3	IAPGFRAELG	C47H75N13O13	1030.31
	1-34	3	PGFRAELGVM	C48H77N13O13S1	1076.41
	1-35	3	FRAELGVMYL	C56H87N13O14S1	1198.57
	1-36	3	AELGVMYLTN	C49H79N11O16S1	1110.4
	1-37	3	LGVMYLTNI	C47H78N10O13S1	1023.35
	2-38	1	KLTPPQPTIM	C51H88N12O14S1	1125.52
	2-39	1	TPPQPTIMPI	C50H83N11O14S1	1094.46
	2-40	1	PQPTIMPISI	C50H85N11O14S1	1096.44
	2-41	1	PTIMPISIAD	C47H80N10O15S1	1057.26
	2-42	1	IMPISIADRD	C48H83N13O16S1	1130.31
	2-43	1	PISIADRDFG	C48H75N13O16	1090.18
	2-44	1	SIADRDFGVD	C46H71N13O18	1094.13
	3-45	1	RIAWLKNYAG	C56H86N16O13	1191.38
	3-46	1	AWLKNYAGID	C54H79N13O15	1150.28
	3-47	1	LKNYAGIDY	C49H73N11O15	1056.16
	4-48	4	WRHLVVGVTA	C53H84N16O12	1137.33
	4-49	4	HLVVGVTALS	C45H78N12O13	995.17
	4-50	4	VVGVTALSNA	C40H71N11O14	930.05
	4-51	4	GVTALSNANK	C40H71N13O15	974.06
	4-52	4	TALSNANKPS	C41H71N13O16	1002.07
	4-53	4	LSNANKPSVS	C42H73N13O16	1016.1
	4-54	4	NANKPSVSPV	C43H73N13O15	1012.11
	4-55	4	NKPSVSPVKV	C47H83N13O14	1054.24
	4-56	4	PSVSPVKVLS	C46H81N11O14	1012.2
	4-57	4	VSPVKVLSDK	C48H86N12O15	1071.26
	4-58	4	PVKVLSDKIT	C50H90N12O15	1099.32
	4-59	4	KVLSDKITQI	C51H93N13O16	1144.36
	4-60	4	LSDKITQIYS	C52H86N12O18	1167.3
	4-61	4	DKITQIYSDI	C53H86N12O19	1195.31
	4-62	4	ITQIYSDIK	C49H81N11O16	1080.23
	5-63	5	LPNSASVEQI	C45H76N12O17	1057.15
	5-64	5	NSASVEQIQN	C43H72N14O19	1089.41
	5-65	5	ASVEQIQNKM	C47H82N14O17S1	1147.3
	5-66	5	VEQIQNKMQE	C51H87N15O19S1	1246.39
	5-67	5	QIQNKMQELN	C51H88N16O18S1	1245.4
	5-68	5	QNKMQELNDV	C49H83N15O19S1	1218.33
	5-69	5	KMQELNDVLE	C51H87N13O19S1	1218.37
	5-70	5	QELNDVLEEL	C51H84N12O21	1201.28
	5-71	5	LNDVLEELRD	C51H86N14O20	1215.31
	5-72	5	DVLEELRDSF	C53H83N13O20	1222.3
	5-73	5	LEELRDSFDG	C50H77N13O20	1180.22
	5-74	5	ELRDSFDGYI	C54H79N13O19	1214.28
	5-75	5	RDSFDGYIGN	C47H70N14O18	1143.16
	5-76	5	SFDGYIGNAF	C51H67N11O16	1090.14
	5-77	5	DGYIGNAFAN	C46H64N12O16	1041.07
	5-78	5	YIGNAFANQI	C51H75N13O15	1110.21
	5-79	5	GNAFANQIQL	C47H74N14O15	1075.17
	5-80	5	AFANQIQLNF	C54H80N14O15	1165.29
	6-81	6	QATAQEAAAA	C37H62N12O16	930.98
	6-82	6	TAQEAAAAAA	C35H59N11O15	873.93
	6-83	6	QEAAAAAAVR	C39H68N14O14	957.06
	6-84	6	AAAAAAVRAL	C38H69N13O11	884.05
	6-85	6	AAAAVRALNG	C38H68N14O12	913.05
	6-86	6	AAVRALNGND	C40H69N15O15	1000.09
	6-87	6	VRALNGNDQI	C45H78N16O16	1099.22
	6-88	6	ALNGNDQIIQ	C45H76N14O17	1085.19
	6-89	6	NGNDQIIQLY	C51H80N14O18	1177.29
	6-90	6	NDQIIQLYKD	C55H88N14O19	1249.4
	6-91	6	QIIQLYKDLV	C58H97N13O16	1232.5
	6-92	6	IQLYKDLVKL	C59H101N13O15	1232.54
	6-93	6	LYKDLVKLQR	C59H102N16O15	1275.57
	6-94	6	KDLVKLQRHA	C53H94N18O14	1207.45
	6-95	6	LVKLQRHAGI	C51H91N17O12	1134.4
	6-96	6	KLQRHAGIKK	C52H95N19O12	1178.46
	6-97	6	QRHAGIKKAM	C48H86N18O12S1	1139.4
	6-98	6	HAGIKKAMEK	C48H85N15O13S1	1112.37
	6-99	6	GIKKAMEKLA	C48H59N13O13S1	1088.39
	6-100	6	KKAMEKLAAQ	C48H88N14O14S1	1117.39
	7-101	1	ETEFDLSMIV	C52H82N10O19S1	1183.35
	7-102	1	EFDLSMIVGQ	C50H79N11O17S1	1138.31
	7-103	1	DLSMIVGQVK	C47H84N12O15S1	1089.33
	7-104	1	SMIVGQVKLY	C52H88N12O14S1	1137.42
	7-105	1	IVGQVKLYAD	C51H84N12O15	1105.31
	7-106	1	GQVKLYADLF	C55H84N12O15	1153.35
	7-107	1	VKLYADLFTT	C56H87N11O16	1170.38
	7-108	1	LYADLFTTES	C53H78N10O19	1159.27
	7-109	1	ADLFTTESFS	C50H72N10O19	1117.19
	* Immunogenic peptides were highlighted in yellow (see Figure 7B)

## Sheet: Supplementary Table S5
	Supplementary Figure S5. Pairwise similarity and identity of amino acid sequences of TSA56 and cTSA from 17 representative genotypes.
		Full length TSA56	Identity →
			Karp_C	Karp_B	Karp_A	Saitama	Boryong	JG_C	Kawasaki	JG_B	JG_A	Gilliam	TD	TA763_B	TA763_A	Kato_B	Kato_A	Shimokoshi	TA686
	Similarity →	Karp_C		88.4	85.7	78.7	81.8	69.3	69.1	67	70.2	78.6	69.9	73.4	79.2	67.6	66.7	59.4	69.5
		Karp_B	91.6		87.5	81	83.1	71.7	68.8	68.7	71.5	82	72.1	77.5	80.1	69.8	69.4	60.4	69.9
		Karp_A	91.4	91.8		78.9	80.6	70.2	69.4	67.1	71.2	78.2	71.9	75.3	80.2	67.5	67	59.6	67.5
		Saitama	87.5	89.1	87.5		79.6	70.4	68.5	68.2	70.4	75.6	71.1	69.3	74.9	67.4	65.7	58.8	66.8
		Boryong	88.6	90.4	88	88.2		70.3	67.4	67	71.4	81.7	72.2	77	78.3	66.6	67.9	58.9	73.5
		JG_C	78.5	81.1	79.6	80.9	80.8		81.2	85.6	90.1	81.5	74.3	67.5	70.9	69.8	66.9	59.2	72
		Kawasaki	77.6	77.6	76.9	77.7	76.4	87.8		80.5	81.8	76.3	70.7	67	71.6	68.4	67.7	60	69.5
		JG_B	76.9	77.4	77.1	77.5	75.7	89.9	87.9		88.2	78.9	72.7	66.4	68.2	67.4	65.3	57.3	70.9
		JG_A	78.3	79.7	78.7	78.9	79.9	92.9	87.9	92.4		82.3	72.2	68.8	73.7	68.6	67.4	59.4	72.8
		Gilliam	84.4	87.7	84.6	84.1	87.6	89.4	85.3	86	89		75.2	77.4	79.4	69.6	69.1	60.6	70.2
		TD	78.9	81.1	80.3	80.5	80.8	83	80.7	80.9	79.5	83.2		73.5	71.8	70.8	69.1	58.1	68.4
		TA763_B	81.8	84.7	82.8	80.5	85	78.4	76.1	75.9	77.9	82.7	82		78.5	67	70.2	56.5	72.3
		TA763_A	85.6	86.1	85.5	84.3	85.4	78.9	79.6	76.6	80.8	85.9	80.7	85.9		69.4	73.4	59.2	72.5
		Kato_B	79.4	81.1	79.8	78.4	77.8	81.7	79.7	79.5	79	80.6	80.5	78.6	81.1		79.4	60.1	67.3
		Kato_A	79.4	81.3	78.7	77.7	80.1	78.9	78.4	77.2	78.4	80.5	78.9	80.4	84.7	87.6		58.9	74.4
		Shimokoshi	73	74	72.3	72	71.2	73.6	73.4	72.3	73.9	74.1	71.3	70.2	72.9	73.7	73		60.5
		TA686	79.6	81.3	78.2	79.1	82.2	81	77.8	78.9	80.5	79.2	77.6	83.1	81.7	79.9	84.2	73
		cCBs of TSA56	Identity →
			Karp_C	Karp_B	Karp_A	Saitama	Boryong	JG_C	Kawasaki	JG_B	JG_A	Gilliam	TD	TA763_B	TA763_A	Kato_B	Kato_A	Shimokoshi	TA686
	Similarity →	Karp_C		91.5	91.5	84.6	87.1	83.5	86.4	83.2	84.9	87.9	82.7	85.7	90.1	83.5	83.1	70	83.8
		Karp_B	94.1		92.3	85.7	86.4	86	84.2	83.9	85.7	89.3	84.6	88.6	87.1	86.4	83.8	70.1	84.2
		Karp_A	95.6	96		85.7	86	84.9	85.7	83.2	86	85.7	84.2	86.4	88.2	84.6	80.9	70.4	82
		Saitama	91.5	91.9	92.3		82.4	82.4	82.4	81.8	81.6	83.5	81.3	80.9	83.8	82.7	77.9	69	79.4
		Boryong	92.6	91.2	91.5	89.7		82.3	82.7	82.1	84.1	88.2	82.3	86	83.5	80.5	79.4	67.4	84.5
		JG_C	90.8	92.3	91.9	91.5	90.8		88.2	91.6	94.1	87.5	86.7	83	83.5	84.9	81.6	70	84.1
		Kawasaki	91.5	89.7	90.1	90.4	88.6	94.1		87.9	89.7	85.6	84.1	81.5	85.7	82.4	81.3	70	84.1
		JG_B	90.5	90.8	90.5	90.8	89.7	94.9	93.4		93	87.5	82.8	81.7	82.5	82.5	79.9	69.1	82.8
		JG_A	91.5	91.9	91.5	90.1	91.9	97	94.1	95.6		90	83.8	84.9	84.9	83.8	83.1	70.7	86
		Gilliam	93.7	94.9	93	92.3	94.1	94.5	92.6	93.8	95.9		83.4	88.2	87.1	84.2	83.8	70.7	86
		TD	90	91.2	91.2	89.7	88.9	93	91.5	90.5	91.1	90.8		82.3	81.3	83.1	80.9	68.1	82.3
		TA763_B	91.9	93.8	93	89.7	91.9	91.1	89.7	90.1	92.3	93.4	89.7		83.1	82	80.1	67.4	83
		TA763_A	95.2	92.3	93	93	91.2	90.8	90.8	90.5	91.5	94.1	89.3	90.8		82.4	80.5	69.7	82.7
		Kato_B	91.2	93.4	92.6	91.5	89.3	93.8	90.8	92.7	93	93.8	90.1	90.8	90.8		86.8	70.4	84.2
		Kato_A	90.8	92.3	90.4	89.7	90.1	91.2	90.1	90.1	91.9	93	88.2	90.1	90.4	94.5		69.3	86.8
		Shimokoshi	83.1	82.7	83.8	83.1	80.5	84.6	84.6	84.2	85.3	84.6	81.6	81.3	83.8	84.9	83.1		70.3
		TA686	90.8	91.9	90.1	89.7	91.1	92.3	90.8	91.6	94.1	94.1	88.9	92.6	91.2	92.3	93.8	83.1
